# Supplementary material for: Impact of Sm3+ Ions on Oxygen Vacancy Formation in Ceria Systems
Source: Molecules. 2025 Dec 1;30(23):4615. doi: 10.3390/molecules30234615 (PMC12693117; doi:10.3390/molecules30234615)
Supplement: Supplementary file 1 [file molecules-30-04615-s001.zip]

Archive with 1 entries (1 files):
- molecules-3999760-supplementary.pdf
